# Supplementary material for: Saturation of the compression of two interacting magnetized plasma toroids evidenced in the laboratory
Source: Nat Commun. 2024 Nov 20;15:10065. doi: 10.1038/s41467-024-53938-3 (PMC11579004; doi:10.1038/s41467-024-53938-3)
Supplement: Supplementary file 3 — Source Data [file 41467_2024_53938_MOESM3_ESM.zip]

Archive with 15 entries (14 files):
- source data lineouts Fig2a5.xlsx
- __MACOSX/
- __MACOSX/._source data lineouts Fig2a5.xlsx
- source data lineouts fig2b5.txt
- __MACOSX/._source data lineouts fig2b5.txt
- source data lineouts Fig3a.xlsx
- __MACOSX/._source data lineouts Fig3a.xlsx
- source data lineouts Fig3b.xlsx
- __MACOSX/._source data lineouts Fig3b.xlsx
- source data lineouts fig4e.txt
- __MACOSX/._source data lineouts fig4e.txt
- source data lineouts fig4f.txt
- __MACOSX/._source data lineouts fig4f.txt
- source data lineouts FigS1c.xlsx
- __MACOSX/._source data lineouts FigS1c.xlsx
