# Supplementary material for: Saturation of the compression of two interacting magnetized plasma toroids evidenced in the laboratory
Source: Nat Commun. 2024 Nov 20;15:10065. doi: 10.1038/s41467-024-53938-3 (PMC11579004; doi:10.1038/s41467-024-53938-3)
Supplement: Supplementary file 3 — Source Data [file 41467_2024_53938_MOESM3_ESM.zip › source data lineouts Fig2a5.xlsx]

## Sheet: Sheet1
-0.0567807	0
-0.055996	0.229268
-0.0552113	0.435826
-0.0544266	0.642549
-0.0536418	0.835412
-0.0528571	1.00294
-0.0520724	1.16589
-0.0512877	1.33316
-0.050503	1.50377
-0.0497183	1.6721
-0.0489336	1.83761
-0.0481489	1.98113
-0.0473642	2.1047
-0.0465795	2.22619
-0.0457948	2.33298
-0.0450101	2.41614
-0.0442253	2.47534
-0.0434406	2.51277
-0.0426559	2.53079
-0.0418712	2.53122
-0.0410865	2.51272
-0.0403018	2.47344
-0.0395171	2.40908
-0.0387324	2.32811
-0.0379477	2.23937
-0.037163	2.13759
-0.0363783	2.02272
-0.0355936	1.90151
-0.0348089	1.7781
-0.0340241	1.64918
-0.0332394	1.51196
-0.0324547	1.36768
-0.03167	1.2209
-0.0308853	1.07477
-0.0301006	0.925772
-0.0293159	0.773166
-0.0285312	0.621941
-0.0277465	0.473289
-0.0269618	0.324553
-0.0261771	0.176452
-0.0253924	0.0304596
-0.0246076	-0.115978
-0.0238229	-0.264212
-0.0230382	-0.411782
-0.0222535	-0.55952
-0.0214688	-0.710703
-0.0206841	-0.863173
-0.0198994	-1.01304
-0.0191147	-1.16113
-0.01833	-1.30846
-0.0175453	-1.4542
-0.0167606	-1.59573
-0.0159759	-1.72912
-0.0151911	-1.85584
-0.0144064	-1.97904
-0.0136217	-2.09833
-0.012837	-2.20846
-0.0120523	-2.30565
-0.0112676	-2.39225
-0.0104829	-2.46733
-0.00969819	-2.52319
-0.00891349	-2.55552
-0.00812878	-2.56687
-0.00734407	-2.56104
-0.00655936	-2.53727
-0.00577465	-2.49345
-0.00498995	-2.42698
-0.00420524	-2.33607
-0.00342053	-2.22402
-0.00263582	-2.10438
-0.00185111	-1.97726
-0.00106641	-1.82435
-0.000281698	-1.6585
0.00050301	-1.49041
0.00128772	-1.32716
0.00207243	-1.16828
0.00285713	-1.00476
0.00364184	-0.832492
0.00442655	-0.639811
0.00521126	-0.439337
0.00599597	-0.232787
0.00678067	0

## Sheet: Sheet2
-0.0838384	0
-0.0829947	0.0278976
-0.082151	0.0462594
-0.0813073	0.0603706
-0.0804636	0.0685765
-0.0796199	0.0672712
-0.0787762	0.0678408
-0.0779325	0.0732081
-0.0770887	0.0730504
-0.076245	0.071949
-0.0754013	0.0643475
-0.0745576	0.0408639
-0.0737139	0.0251736
-0.0728702	0.0207161
-0.0720265	0.015037
-0.0711828	0.00723827
-0.0703391	-0.00278311
-0.0694954	-0.00755476
-0.0686517	-0.00498379
-0.0678079	-0.00780553
-0.0669642	-0.0159644
-0.0661205	-0.021618
-0.0652768	-0.0248289
-0.0644331	-0.0267056
-0.0635894	-0.0241297
-0.0627457	-0.0187733
-0.061902	-0.0198775
-0.0610583	-0.0352554
-0.0602146	-0.0583598
-0.0593709	-0.076334
-0.0585272	-0.0900692
-0.0576834	-0.0996698
-0.0568397	-0.103492
-0.055996	-0.0991559
-0.0551523	-0.0901462
-0.0543086	-0.0775421
-0.0534649	-0.0569489
-0.0526212	-0.033575
-0.0517775	-0.00892359
-0.0509338	0.0215048
-0.0500901	0.0547124
-0.0492464	0.0910172
-0.0484026	0.124317
-0.0475589	0.158303
-0.0467152	0.204076
-0.0458715	0.256587
-0.0450278	0.303207
-0.0441841	0.334052
-0.0433404	0.340788
-0.0424967	0.320256
-0.041653	0.286085
-0.0408093	0.249003
-0.0399656	0.204354
-0.0391219	0.148154
-0.0382781	0.0873654
-0.0374344	0.0253073
-0.0365907	-0.0441613
-0.035747	-0.127059
-0.0349033	-0.222341
-0.0340596	-0.32664
-0.0332159	-0.439219
-0.0323722	-0.558707
-0.0315285	-0.681796
-0.0306848	-0.809949
-0.0298411	-0.944734
-0.0289974	-1.08431
-0.0281536	-1.22917
-0.0273099	-1.38029
-0.0264662	-1.53654
-0.0256225	-1.69583
-0.0247788	-1.85556
-0.0239351	-2.01547
-0.0230914	-2.17808
-0.0222477	-2.34462
-0.021404	-2.51438
-0.0205603	-2.68588
-0.0197166	-2.85749
-0.0188728	-3.02884
-0.0180291	-3.20059
-0.0171854	-3.37528
-0.0163417	-3.55569
-0.015498	-3.74181
-0.0146543	-3.93149
-0.0138106	-4.11959
-0.0129669	-4.30111
-0.0121232	-4.47977
-0.0112795	-4.65881
-0.0104358	-4.83554
-0.00959205	-5.00942
-0.00874834	-5.17957
-0.00790464	-5.34434
-0.00706093	-5.50485
-0.00621722	-5.66385
-0.00537351	-5.82135
-0.0045298	-5.97444
-0.00368609	-6.12097
-0.00284238	-6.25961
-0.00199868	-6.38911
-0.00115497	-6.50877
-0.000311258	-6.61595
0.00053245	-6.7073
0.00137616	-6.7831
0.00221987	-6.84458
0.00306358	-6.88357
0.00390728	-6.88667
0.00475099	-6.85547
0.0055947	-6.79303
0.00643841	-6.69036
0.00728212	-6.54488
0.00812583	-6.34695
0.00896954	-6.08677
0.00981325	-5.8116
0.010657	-5.55435
0.0115007	-5.29518
0.0123444	-5.03494
0.0131881	-4.7829
0.0140318	-4.54042
0.0148755	-4.2901
0.0157192	-4.02772
0.0165629	-3.75532
0.0174066	-3.47336
0.0182503	-3.15765
0.019094	-2.79521
0.0199377	-2.40417
0.0207815	-1.99681
0.0216252	-1.57777
0.0224689	-1.13042
0.0233126	-0.673232
0.0241563	-0.207953
0.025	0.274218
0.0258437	0.744677
0.0266874	1.20328
0.0275311	1.64835
0.0283748	2.06928
0.0292185	2.47951
0.0300623	2.8737
0.030906	3.24168
0.0317497	3.56212
0.0325934	3.84816
0.0334371	4.12528
0.0342808	4.39106
0.0351245	4.64386
0.0359682	4.88561
0.0368119	5.1333
0.0376556	5.39035
0.0384993	5.6435
0.039343	5.89955
0.0401868	6.17507
0.0410305	6.44054
0.0418742	6.65104
0.0427179	6.80416
0.0435616	6.91297
0.0444053	6.98095
0.045249	7.01713
0.0460927	7.01742
0.0469364	6.98164
0.0477801	6.92394
0.0486238	6.84918
0.0494675	6.75924
0.0503113	6.65512
0.051155	6.53694
0.0519987	6.4085
0.0528424	6.27205
0.0536861	6.12657
0.0545298	5.97357
0.0553735	5.81702
0.0562172	5.65857
0.0570609	5.49786
0.0579046	5.33392
0.0587483	5.16564
0.0595921	4.99218
0.0604358	4.81481
0.0612795	4.63679
0.0621232	4.45825
0.0629669	4.27637
0.0638106	4.09041
0.0646543	3.90179
0.065498	3.71467
0.0663417	3.53365
0.0671854	3.35866
0.0680291	3.18688
0.0688728	3.01579
0.0697166	2.84421
0.0705603	2.673
0.071404	2.5033
0.0722477	2.33626
0.0730914	2.17291
0.0739351	2.01265
0.0747788	1.85331
0.0756225	1.69387
0.0764662	1.53653
0.0773099	1.38359
0.0781536	1.23514
0.0789974	1.09162
0.0798411	0.954166
0.0806848	0.821679
0.0815285	0.692385
0.0823722	0.566759
0.0832159	0.446433
0.0840596	0.333699
0.0849033	0.228637
0.085747	0.133468
0.0865907	0.0523506
0.0874344	-0.0199148
0.0882781	-0.0894851
0.0891219	-0.156038
0.0899656	-0.214101
0.0908093	-0.261387
0.091653	-0.304574
0.0924967	-0.341029
0.0933404	-0.355676
0.0941841	-0.343291
0.0950278	-0.310915
0.0958715	-0.265489
0.0967152	-0.218087
0.0975589	-0.181537
0.0984026	-0.150906
0.0992464	-0.114972
0.10009	-0.0790885
0.100934	-0.0457869
0.101777	-0.0179761
0.102621	0.00634627
0.103465	0.030359
0.104309	0.0479184
0.105152	0.0597718
0.105996	0.0680013
0.10684	0.0702625
0.107683	0.0648296
0.108527	0.0542025
0.109371	0.0416236
0.110215	0.021968
0.111058	0.000659025
0.111902	-0.00887396
0.112746	-0.00494133
0.113589	0.00073316
0.114433	0.00084694
0.115277	0.000182211
0.116121	-0.00374104
0.116964	-0.010476
0.117808	-0.016202
0.118652	-0.0152011
0.119495	-0.0143364
0.120339	-0.022169
0.121183	-0.0315063
0.122026	-0.0373458
0.12287	-0.0409699
0.123714	-0.0496099
0.124558	-0.0699683
0.125401	-0.0870415
0.126245	-0.0911745
0.127089	-0.0916161
0.127932	-0.0879282
0.128776	-0.0838903
0.12962	-0.0844269
0.130464	-0.0817173
0.131307	-0.0702993
0.132151	-0.0523306
0.132995	-0.0318892
0.133838	0

## Sheet: Sheet3
-0.123353	0
-0.122538	0.0469501
-0.121724	0.090021
-0.12091	0.136288
-0.120096	0.158045
-0.119282	0.164308
-0.118467	0.205837
-0.117653	0.24361
-0.116839	0.262339
-0.116025	0.31409
-0.11521	0.398546
-0.114396	0.437455
-0.113582	0.4498
-0.112768	0.477272
-0.111954	0.492726
-0.111139	0.481392
-0.110325	0.488832
-0.109511	0.538433
-0.108697	0.561954
-0.107883	0.5506
-0.107068	0.555351
-0.106254	0.55992
-0.10544	0.573555
-0.104626	0.608889
-0.103812	0.636597
-0.102997	0.660264
-0.102183	0.654842
-0.101369	0.649509
-0.100555	0.696991
-0.0997405	0.737751
-0.0989263	0.760241
-0.0981121	0.809873
-0.0972979	0.85593
-0.0964837	0.876428
-0.0956695	0.883057
-0.0948553	0.887679
-0.0940411	0.901328
-0.0932269	0.928651
-0.0924126	0.970509
-0.0915984	1.01331
-0.0907842	1.04762
-0.08997	1.06747
-0.0891558	1.0852
-0.0883416	1.11039
-0.0875274	1.14016
-0.0867132	1.18093
-0.085899	1.23001
-0.0850848	1.27249
-0.0842706	1.30725
-0.0834564	1.33857
-0.0826421	1.36991
-0.0818279	1.41153
-0.0810137	1.42643
-0.0801995	1.41647
-0.0793853	1.39767
-0.0785711	1.38414
-0.0777569	1.38918
-0.0769427	1.37466
-0.0761285	1.35239
-0.0753143	1.31175
-0.0745001	1.24203
-0.0736859	1.18275
-0.0728716	1.12842
-0.0720574	1.07846
-0.0712432	1.04156
-0.070429	1.01736
-0.0696148	1.02486
-0.0688006	1.05926
-0.0679864	1.11336
-0.0671722	1.17443
-0.066358	1.244
-0.0655438	1.33453
-0.0647296	1.42739
-0.0639154	1.50142
-0.0631011	1.5581
-0.0622869	1.61778
-0.0614727	1.69373
-0.0606585	1.77573
-0.0598443	1.84994
-0.0590301	1.9108
-0.0582159	1.95423
-0.0574017	1.98623
-0.0565875	2.00162
-0.0557733	1.99813
-0.0549591	1.97723
-0.0541449	1.93829
-0.0533306	1.88806
-0.0525164	1.83273
-0.0517022	1.77131
-0.050888	1.70358
-0.0500738	1.63146
-0.0492596	1.54968
-0.0484454	1.45549
-0.0476312	1.35462
-0.046817	1.24663
-0.0460028	1.13209
-0.0451886	1.01484
-0.0443744	0.891709
-0.0435601	0.761262
-0.0427459	0.624751
-0.0419317	0.483271
-0.0411175	0.3394
-0.0403033	0.193792
-0.0394891	0.0457337
-0.0386749	-0.106526
-0.0378607	-0.263851
-0.0370465	-0.424997
-0.0362323	-0.587387
-0.0354181	-0.749042
-0.0346039	-0.910015
-0.0337896	-1.07073
-0.0329754	-1.2315
-0.0321612	-1.39232
-0.031347	-1.5532
-0.0305328	-1.71467
-0.0297186	-1.87598
-0.0289044	-2.03734
-0.0280902	-2.2023
-0.027276	-2.37167
-0.0264618	-2.54083
-0.0256476	-2.70654
-0.0248334	-2.86973
-0.0240191	-3.03387
-0.0232049	-3.20158
-0.0223907	-3.37241
-0.0215765	-3.54559
-0.0207623	-3.71981
-0.0199481	-3.89338
-0.0191339	-4.06875
-0.0183197	-4.24897
-0.0175055	-4.43427
-0.0166913	-4.62466
-0.0158771	-4.81902
-0.0150629	-5.01519
-0.0142486	-5.2123
-0.0134344	-5.41172
-0.0126202	-5.61437
-0.011806	-5.82036
-0.0109918	-6.02993
-0.0101776	-6.24227
-0.0093634	-6.45548
-0.00854919	-6.66824
-0.00773498	-6.88156
-0.00692077	-7.09666
-0.00610656	-7.31325
-0.00529235	-7.53133
-0.00447815	-7.75114
-0.00366394	-7.97239
-0.00284973	-8.19477
-0.00203552	-8.41806
-0.00122131	-8.643
-0.000407104	-8.87019
0.000407104	-9.09921
0.00122131	-9.32827
0.00203552	-9.55559
0.00284973	-9.7811
0.00366394	-10.0058
0.00447815	-10.2308
0.00529235	-10.4557
0.00610656	-10.6808
0.00692077	-10.9064
0.00773498	-11.132
0.00854919	-11.3561
0.0093634	-11.5781
0.0101776	-11.7984
0.0109918	-12.0177
0.011806	-12.2363
0.0126202	-12.4533
0.0134344	-12.6676
0.0142486	-12.8796
0.0150629	-13.0907
0.0158771	-13.3021
0.0166913	-13.5116
0.0175055	-13.717
0.0183197	-13.9182
0.0191339	-14.1157
0.0199481	-14.3092
0.0207623	-14.4968
0.0215765	-14.6767
0.0223907	-14.8483
0.0232049	-15.0121
0.0240191	-15.1676
0.0248334	-15.3124
0.0256476	-15.4458
0.0264618	-15.5677
0.027276	-15.6726
0.0280902	-15.7562
0.0289044	-15.8148
0.0297186	-15.8359
0.0305328	-15.7956
0.031347	-15.6613
0.0321612	-15.3929
0.0329754	-14.9187
0.0337896	-14.1839
0.0346039	-13.1394
0.0354181	-11.6485
0.0362323	-9.81288
0.0370465	-7.8163
0.0378607	-5.90583
0.0386749	-4.36245
0.0394891	-3.03587
0.0403033	-1.84189
0.0411175	-0.764841
0.0419317	0.203135
0.0427459	0.967165
0.0435601	1.55255
0.0443744	1.97086
0.0451886	2.23652
0.0460028	2.40558
0.046817	2.51434
0.0476312	2.57339
0.0484454	2.59202
0.0492596	2.58265
0.0500738	2.55341
0.050888	2.5057
0.0517022	2.44286
0.0525164	2.36931
0.0533306	2.28867
0.0541449	2.20352
0.0549591	2.11418
0.0557733	2.02281
0.0565875	1.9302
0.0574017	1.83299
0.0582159	1.73506
0.0590301	1.64099
0.0598443	1.55135
0.0606585	1.46888
0.0614727	1.3939
0.0622869	1.32532
0.0631011	1.26623
0.0639154	1.22171
0.0647296	1.19632
0.0655438	1.19056
0.066358	1.20714
0.0671722	1.24716
0.0679864	1.31529
0.0688006	1.4298
0.0696148	1.59869
0.070429	1.77923
0.0712432	1.887
0.0720574	1.93079
0.0728716	1.97316
0.0736859	2.00523
0.0745001	2.0109
0.0753143	2.02919
0.0761285	2.03843
0.0769427	2.02059
0.0777569	2.00657
0.0785711	1.9764
0.0793853	1.92997
0.0801995	1.8698
0.0810137	1.81668
0.0818279	1.7781
0.0826421	1.73027
0.0834564	1.68227
0.0842706	1.64826
0.0850848	1.62303
0.085899	1.5916
0.0867132	1.55211
0.0875274	1.5088
0.0883416	1.46347
0.0891558	1.41376
0.08997	1.37184
0.0907842	1.34598
0.0915984	1.32752
0.0924126	1.313
0.0932269	1.28848
0.0940411	1.24834
0.0948553	1.19745
0.0956695	1.14848
0.0964837	1.10289
0.0972979	1.05309
0.0981121	1.00768
0.0989263	0.977
0.0997405	0.973277
0.100555	0.970824
0.101369	0.938626
0.102183	0.898136
0.102997	0.86161
0.103812	0.83347
0.104626	0.828282
0.10544	0.830063
0.106254	0.824501
0.107068	0.796201
0.107883	0.739604
0.108697	0.711395
0.109511	0.719207
0.110325	0.705775
0.111139	0.666191
0.111954	0.63722
0.112768	0.607073
0.113582	0.536442
0.114396	0.452165
0.11521	0.422711
0.116025	0.419992
0.116839	0.367785
0.117653	0.313053
0.118467	0.308769
0.119282	0.273888
0.120096	0.213424
0.12091	0.152903
0.121724	0.0873973
0.122538	0.0426257
0.123353	0

## Sheet: Sheet4
-0.07797	0
-0.0771558	0.0849484
-0.0763416	0.161176
-0.0755274	0.235636
-0.0747132	0.31525
-0.073899	0.393847
-0.0730848	0.470939
-0.0722706	0.54609
-0.0714564	0.622096
-0.0706421	0.706834
-0.0698279	0.795067
-0.0690137	0.878898
-0.0681995	0.956011
-0.0673853	1.03271
-0.0665711	1.10917
-0.0657569	1.18287
-0.0649427	1.25254
-0.0641285	1.31744
-0.0633143	1.37517
-0.0625001	1.42271
-0.0616859	1.46054
-0.0608716	1.49435
-0.0600574	1.51709
-0.0592432	1.52258
-0.058429	1.52098
-0.0576148	1.51772
-0.0568006	1.50239
-0.0559864	1.47349
-0.0551722	1.44236
-0.054358	1.41008
-0.0535438	1.36962
-0.0527296	1.31473
-0.0519154	1.25278
-0.0511011	1.18634
-0.0502869	1.11182
-0.0494727	1.0335
-0.0486585	0.951797
-0.0478443	0.864129
-0.0470301	0.76909
-0.0462159	0.665234
-0.0454017	0.554563
-0.0445875	0.438791
-0.0437733	0.315221
-0.0429591	0.184254
-0.0421449	0.0486209
-0.0413306	-0.0906604
-0.0405164	-0.232543
-0.0397022	-0.374977
-0.038888	-0.51729
-0.0380738	-0.659397
-0.0372596	-0.804791
-0.0364454	-0.956989
-0.0356312	-1.11456
-0.034817	-1.27644
-0.0340028	-1.4429
-0.0331886	-1.61307
-0.0323744	-1.78522
-0.0315601	-1.95866
-0.0307459	-2.13338
-0.0299317	-2.31022
-0.0291175	-2.48973
-0.0283033	-2.67238
-0.0274891	-2.8591
-0.0266749	-3.04997
-0.0258607	-3.24443
-0.0250465	-3.44206
-0.0242323	-3.64217
-0.0234181	-3.84395
-0.0226039	-4.04618
-0.0217896	-4.2476
-0.0209754	-4.44802
-0.0201612	-4.6483
-0.019347	-4.85019
-0.0185328	-5.05421
-0.0177186	-5.25976
-0.0169044	-5.46588
-0.0160902	-5.67192
-0.015276	-5.87815
-0.0144618	-6.08513
-0.0136476	-6.29285
-0.0128334	-6.50008
-0.0120191	-6.70561
-0.0112049	-6.91013
-0.0103907	-7.11488
-0.00957652	-7.31948
-0.00876231	-7.52271
-0.0079481	-7.72374
-0.0071339	-7.92231
-0.00631969	-8.11832
-0.00550548	-8.31096
-0.00469127	-8.49827
-0.00387706	-8.67885
-0.00306285	-8.85378
-0.00224865	-9.02461
-0.00143444	-9.19247
-0.000620229	-9.35734
0.00019398	-9.51753
0.00100819	-9.67132
0.0018224	-9.81727
0.0026366	-9.95648
0.00345081	-10.0905
0.00426502	-10.2131
0.00507923	-10.3172
0.00589344	-10.4021
0.00670765	-10.4713
0.00752185	-10.5264
0.00833606	-10.5608
0.00915027	-10.5667
0.00996448	-10.5421
0.0107787	-10.4754
0.0115929	-10.3529
0.0124071	-10.1636
0.0132213	-9.91028
0.0140355	-9.59157
0.0148497	-9.18651
0.0156639	-8.69105
0.0164781	-8.12846
0.0172924	-7.53179
0.0181066	-6.93252
0.0189208	-6.36591
0.019735	-5.83326
0.0205492	-5.31969
0.0213634	-4.86237
0.0221776	-4.47119
0.0229918	-4.10933
0.023806	-3.78291
0.0246202	-3.49891
0.0254344	-3.25096
0.0262486	-3.03499
0.0270629	-2.84453
0.0278771	-2.68191
0.0286913	-2.5323
0.0295055	-2.38663
0.0303197	-2.2593
0.0311339	-2.1476
0.0319481	-2.03715
0.0327623	-1.92468
0.0335765	-1.80492
0.0343907	-1.67839
0.0352049	-1.55383
0.0360191	-1.42169
0.0368334	-1.27847
0.0376476	-1.12987
0.0384618	-0.973358
0.039276	-0.809413
0.0400902	-0.626729
0.0409044	-0.424224
0.0417186	-0.193753
0.0425328	0.0717203
0.043347	0.358911
0.0441612	0.659958
0.0449754	0.959551
0.0457896	1.24288
0.0466039	1.49139
0.0474181	1.69267
0.0482323	1.84168
0.0490465	1.94365
0.0498607	2.00824
0.0506749	2.03689
0.0514891	2.03919
0.0523033	2.0225
0.0531175	1.98984
0.0539317	1.94642
0.0547459	1.89381
0.0555601	1.83238
0.0563744	1.76477
0.0571886	1.69261
0.0580028	1.61619
0.058817	1.53836
0.0596312	1.46611
0.0604454	1.40228
0.0612596	1.34259
0.0620738	1.28548
0.062888	1.23605
0.0637022	1.19928
0.0645164	1.16964
0.0653306	1.14417
0.0661449	1.1246
0.0669591	1.10952
0.0677733	1.10344
0.0685875	1.10631
0.0694017	1.11275
0.0702159	1.12108
0.0710301	1.13223
0.0718443	1.14139
0.0726585	1.14605
0.0734727	1.14292
0.0742869	1.13055
0.0751011	1.11471
0.0759154	1.09585
0.0767296	1.07853
0.0775438	1.0606
0.078358	1.03304
0.0791722	0.995508
0.0799864	0.954849
0.0808006	0.918929
0.0816148	0.885692
0.082429	0.849195
0.0832432	0.810844
0.0840574	0.774168
0.0848716	0.737591
0.0856859	0.699184
0.0865001	0.662281
0.0873143	0.62616
0.0881285	0.58731
0.0889427	0.54789
0.0897569	0.50914
0.0905711	0.469083
0.0913853	0.429328
0.0921995	0.388304
0.0930137	0.348992
0.0938279	0.311922
0.0946421	0.268559
0.0954564	0.226976
0.0962706	0.194842
0.0970848	0.165022
0.097899	0.134304
0.0987132	0.105555
0.0995274	0.0763146
0.100342	0.0423735
0.101156	0.0141115
0.10197	0
