# Supplementary material for: Saturation of the compression of two interacting magnetized plasma toroids evidenced in the laboratory
Source: Nat Commun. 2024 Nov 20;15:10065. doi: 10.1038/s41467-024-53938-3 (PMC11579004; doi:10.1038/s41467-024-53938-3)
Supplement: Supplementary file 3 — Source Data [file 41467_2024_53938_MOESM3_ESM.zip › source data lineouts fig2b5.txt]

solid  [7.36307668e-19 3.83072127e-17 1.25136652e-15 3.45489619e-14
 8.11658270e-13 1.36435021e-11 1.80331604e-10 1.97139827e-09
 1.80897072e-08 1.39929983e-07 9.23206160e-07 5.28145853e-06
 2.64960054e-05 1.17568966e-04 4.64560582e-04 1.64476990e-03
 5.23864949e-03 1.50616542e-02 3.91956821e-02 9.26733299e-02
 1.99810354e-01 3.94696582e-01 7.19385007e-01 1.22098896e+00
 1.94535420e+00 2.91295796e+00 4.06325834e+00 5.20141855e+00
 6.04160115e+00 6.38577055e+00 6.29584317e+00 6.05033136e+00
 5.89145753e+00 5.82277292e+00 5.66315497e+00 5.27403343e+00
 4.71646788e+00 4.20237913e+00 3.90504528e+00 3.80483174e+00
 3.71598783e+00 3.47229330e+00 3.07244062e+00 2.63681700e+00
 2.26414908e+00 1.96555985e+00 1.71004914e+00 1.48578107e+00
 1.30732090e+00 1.18520671e+00 1.10725621e+00 1.04982359e+00
 9.95803341e-01 9.38073518e-01 8.77901235e-01 8.31894923e-01
 8.37479407e-01 9.39860606e-01 1.16548741e+00 1.50655107e+00
 1.93116722e+00 2.40712286e+00 2.91074698e+00 3.40287161e+00
 3.80039501e+00 4.01445811e+00 4.06981087e+00 4.18058489e+00
 4.64462257e+00 5.62002507e+00 7.00516868e+00 8.53134908e+00
 9.94726563e+00 1.11115584e+01 1.19497523e+01 1.23782341e+01
 1.23029028e+01 1.16930955e+01 1.06356421e+01 9.29879562e+00
 7.85786947e+00 6.47330133e+00 5.30284890e+00 4.46218446e+00
 3.94239565e+00 3.59745153e+00 3.25735383e+00 2.86215287e+00
 2.46885617e+00 2.14050022e+00 1.86859428e+00 1.60994333e+00
 1.36114032e+00 1.16945698e+00 1.07975212e+00 1.08645847e+00
 1.13804603e+00 1.18018118e+00 1.18733742e+00 1.15771884e+00
 1.10072868e+00 1.04691554e+00 1.05359248e+00 1.17013738e+00
 1.39467887e+00 1.68335816e+00 2.00566246e+00 2.36906006e+00
 2.77020863e+00 3.14262285e+00 3.40360880e+00 3.56945101e+00
 3.78035872e+00 4.17272651e+00 4.73242738e+00 5.28522584e+00
 5.63666942e+00 5.73649382e+00 5.71155690e+00 5.72745610e+00
 5.81118393e+00 5.80422019e+00 5.48550626e+00 4.75413743e+00
 3.71757984e+00 2.61825918e+00 1.67709984e+00 9.92840055e-01
 5.51023065e-01 2.87954392e-01 1.40594404e-01 6.31581633e-02
 2.56811573e-02 9.32822377e-03 2.99338834e-03 8.40615467e-04
 2.04705880e-04 4.26862995e-05 7.46641365e-06 1.06832085e-06
 1.23057681e-07 1.12677303e-08 7.33285223e-10 2.57265651e-11
 2.92813571e-13 9.96889442e-17 1.21063929e-18 3.43443449e-20
 8.79646910e-22 6.01145495e-24]
dashed  [0.00000000e+000 0.00000000e+000 0.00000000e+000 0.00000000e+000
 0.00000000e+000 0.00000000e+000 0.00000000e+000 0.00000000e+000
 0.00000000e+000 0.00000000e+000 7.98171821e-161 5.44918078e-124
 3.32161197e-096 3.59494167e-075 1.37377189e-059 3.75648047e-048
 5.15795738e-039 3.68218253e-030 3.41304296e-023 2.25882283e-018
 8.36616107e-014 1.14472154e-011 1.42026322e-008 2.59459188e-007
 9.69578331e-006 7.85219153e-005 5.09643801e-004 2.58386986e-003
 1.06197318e-002 3.66643060e-002 1.07338631e-001 2.66094790e-001
 5.56048431e-001 9.75753429e-001 1.43846679e+000 1.79760660e+000
 1.95225739e+000 1.93897799e+000 1.90165551e+000 1.96334685e+000
 2.13263461e+000 2.32103094e+000 2.42487811e+000 2.39013452e+000
 2.22755630e+000 1.98936486e+000 1.73097067e+000 1.48393822e+000
 1.25631618e+000 1.05056330e+000 8.75539482e-001 7.44309772e-001
 6.68534271e-001 6.57731689e-001 7.19508651e-001 8.55571108e-001
 1.05636350e+000 1.30140192e+000 1.56714495e+000 1.83481834e+000
 2.08825240e+000 2.30252183e+000 2.43785669e+000 2.45312217e+000
 2.33737581e+000 2.13879019e+000 1.95808666e+000 1.88564956e+000
 1.91578528e+000 1.92630214e+000 1.77254966e+000 1.41717445e+000
 9.61316314e-001 5.54536760e-001 2.94002622e-001 2.06311161e-001
 2.91122065e-001 5.48944063e-001 9.54394154e-001 1.41212003e+000
 1.77312602e+000 1.93454569e+000 1.93109198e+000 1.90596953e+000
 1.98167607e+000 2.16532802e+000 2.36734605e+000 2.48311390e+000
 2.45306065e+000 2.27558780e+000 1.99244990e+000 1.66457820e+000
 1.34722077e+000 1.07349614e+000 8.52614600e-001 6.81009061e-001
 5.57375031e-001 4.90327829e-001 4.93832890e-001 5.76446420e-001
 7.33831571e-001 9.49298270e-001 1.20175791e+000 1.47473526e+000
 1.75662489e+000 2.03038289e+000 2.26410594e+000 2.41448779e+000
 2.44404227e+000 2.34600120e+000 2.16636366e+000 1.99929575e+000
 1.93098901e+000 1.95668341e+000 1.95787363e+000 1.79358299e+000
 1.42893758e+000 9.65233389e-001 5.47726432e-001 2.60971827e-001
 1.04808107e-001 3.56474311e-002 1.02853413e-002 2.49384476e-003
 4.90315716e-004 7.54088912e-005 9.32358621e-006 2.61094182e-007
 1.42203516e-008 1.25995826e-011 8.23525114e-014 2.47905481e-018
 3.13897753e-023 3.01335016e-030 5.25456369e-039 3.40171574e-048
 1.27302851e-059 3.44758108e-075 3.19444624e-096 5.41795711e-124
 7.58352792e-161 0.00000000e+000 0.00000000e+000 0.00000000e+000
 0.00000000e+000 0.00000000e+000 0.00000000e+000 0.00000000e+000
 0.00000000e+000 0.00000000e+000]
