# Supplementary material for: Saturation of the compression of two interacting magnetized plasma toroids evidenced in the laboratory
Source: Nat Commun. 2024 Nov 20;15:10065. doi: 10.1038/s41467-024-53938-3 (PMC11579004; doi:10.1038/s41467-024-53938-3)
Supplement: Supplementary file 3 — Source Data [file 41467_2024_53938_MOESM3_ESM.zip › source data lineouts Fig3a.xlsx]

## Sheet: Sheet1
0.27	4.310
0.33	2.969
0.71	2.953
0.77	4.516
0.77	4.667
0.83	4.728
0.83	3.645
0.94	3.174
1.02	3.307
1.08	7.032
1.27	6.371
1.33	3.848
1.77	5.178
2.33	5.316
