# Supplementary material for: Saturation of the compression of two interacting magnetized plasma toroids evidenced in the laboratory
Source: Nat Commun. 2024 Nov 20;15:10065. doi: 10.1038/s41467-024-53938-3 (PMC11579004; doi:10.1038/s41467-024-53938-3)
Supplement: Supplementary file 3 — Source Data [file 41467_2024_53938_MOESM3_ESM.zip › source data lineouts Fig3b.xlsx]

## Sheet: Sheet1
50	4.503
200	8.572
200	4.955
400	5.203
400	3.084
1000	3.719
