# Supplementary material for: Saturation of the compression of two interacting magnetized plasma toroids evidenced in the laboratory
Source: Nat Commun. 2024 Nov 20;15:10065. doi: 10.1038/s41467-024-53938-3 (PMC11579004; doi:10.1038/s41467-024-53938-3)
Supplement: Supplementary file 3 — Source Data [file 41467_2024_53938_MOESM3_ESM.zip › source data lineouts fig4e.txt]

black solid  [0.20527212 0.35343895 0.54248588 1.14851832 1.63453044 1.56919618
 0.86643998 0.31442403 0.21236058 0.14936661]
red  [0.23864783 0.32176434 0.56057211 1.09339923 1.66081054 1.45846644
 0.81718375 0.42510922 0.27332224 0.22300204]
black dashed  [4.42416835 3.49819774 2.4147642  1.21982818 0.93749152 0.99792977
 1.59881386 3.53089858 3.60308144 2.76949273]
blue  [9.19462327e-01  5.52968975e-01
  1.81099457e-01  3.11226215e-02  9.34184063e-04 -3.32763129e-02
 -1.63559757e-01 -5.20628845e-01 -9.31994222e-01 -1.06703430e+00]
green  [ -0.07060817 -0.09677601 -0.28347536 -0.40398531  0.08502774  0.47773688
  0.17541578  0.06550409  0.0461032   0.01899709]
