# Supplementary material for: Saturation of the compression of two interacting magnetized plasma toroids evidenced in the laboratory
Source: Nat Commun. 2024 Nov 20;15:10065. doi: 10.1038/s41467-024-53938-3 (PMC11579004; doi:10.1038/s41467-024-53938-3)
Supplement: Supplementary file 3 — Source Data [file 41467_2024_53938_MOESM3_ESM.zip › source data lineouts fig4f.txt]

black  [0.00000000e+00 4.25127582e-87 3.31060631e-23 3.33527349e-06
 1.63421357e-01 1.37902810e+00 2.24081847e+00 4.06449869e+00
 5.08371162e+00 5.34643159e+00 5.58856727e+00 5.91662047e+00
 5.96691879e+00 6.07576911e+00 6.38002323e+00 6.61131748e+00
 6.61243265e+00 6.47814575e+00 6.30615026e+00 6.18454212e+00
 6.23032501e+00]
