# Supplementary material for: Saturation of the compression of two interacting magnetized plasma toroids evidenced in the laboratory
Source: Nat Commun. 2024 Nov 20;15:10065. doi: 10.1038/s41467-024-53938-3 (PMC11579004; doi:10.1038/s41467-024-53938-3)
Supplement: Supplementary file 3 — Source Data [file 41467_2024_53938_MOESM3_ESM.zip › source data lineouts FigS1c.xlsx]

## Sheet: Sheet1
-0.0567807	0
-0.055996	0.229268
-0.0552113	0.435826
-0.0544266	0.642549
-0.0536418	0.835412
-0.0528571	1.00294
-0.0520724	1.16589
-0.0512877	1.33316
-0.050503	1.50377
-0.0497183	1.6721
-0.0489336	1.83761
-0.0481489	1.98113
-0.0473642	2.1047
-0.0465795	2.22619
-0.0457948	2.33298
-0.0450101	2.41614
-0.0442253	2.47534
-0.0434406	2.51277
-0.0426559	2.53079
-0.0418712	2.53122
-0.0410865	2.51272
-0.0403018	2.47344
-0.0395171	2.40908
-0.0387324	2.32811
-0.0379477	2.23937
-0.037163	2.13759
-0.0363783	2.02272
-0.0355936	1.90151
-0.0348089	1.7781
-0.0340241	1.64918
-0.0332394	1.51196
-0.0324547	1.36768
-0.03167	1.2209
-0.0308853	1.07477
-0.0301006	0.925772
-0.0293159	0.773166
-0.0285312	0.621941
-0.0277465	0.473289
-0.0269618	0.324553
-0.0261771	0.176452
-0.0253924	0.0304596
-0.0246076	-0.115978
-0.0238229	-0.264212
-0.0230382	-0.411782
-0.0222535	-0.55952
-0.0214688	-0.710703
-0.0206841	-0.863173
-0.0198994	-1.01304
-0.0191147	-1.16113
-0.01833	-1.30846
-0.0175453	-1.4542
-0.0167606	-1.59573
-0.0159759	-1.72912
-0.0151911	-1.85584
-0.0144064	-1.97904
-0.0136217	-2.09833
-0.012837	-2.20846
-0.0120523	-2.30565
-0.0112676	-2.39225
-0.0104829	-2.46733
-0.00969819	-2.52319
-0.00891349	-2.55552
-0.00812878	-2.56687
-0.00734407	-2.56104
-0.00655936	-2.53727
-0.00577465	-2.49345
-0.00498995	-2.42698
-0.00420524	-2.33607
-0.00342053	-2.22402
-0.00263582	-2.10438
-0.00185111	-1.97726
-0.00106641	-1.82435
-0.000281698	-1.6585
0.00050301	-1.49041
0.00128772	-1.32716
0.00207243	-1.16828
0.00285713	-1.00476
0.00364184	-0.832492
0.00442655	-0.639811
0.00521126	-0.439337
0.00599597	-0.232787
0.00678067	0

## Sheet: Sheet2
-0.0838384	0
-0.0829947	0.0278976
-0.082151	0.0462594
-0.0813073	0.0603706
-0.0804636	0.0685765
-0.0796199	0.0672712
-0.0787762	0.0678408
-0.0779325	0.0732081
-0.0770887	0.0730504
-0.076245	0.071949
-0.0754013	0.0643475
-0.0745576	0.0408639
-0.0737139	0.0251736
-0.0728702	0.0207161
-0.0720265	0.015037
-0.0711828	0.00723827
-0.0703391	-0.00278311
-0.0694954	-0.00755476
-0.0686517	-0.00498379
-0.0678079	-0.00780553
-0.0669642	-0.0159644
-0.0661205	-0.021618
-0.0652768	-0.0248289
-0.0644331	-0.0267056
-0.0635894	-0.0241297
-0.0627457	-0.0187733
-0.061902	-0.0198775
-0.0610583	-0.0352554
-0.0602146	-0.0583598
-0.0593709	-0.076334
-0.0585272	-0.0900692
-0.0576834	-0.0996698
-0.0568397	-0.103492
-0.055996	-0.0991559
-0.0551523	-0.0901462
-0.0543086	-0.0775421
-0.0534649	-0.0569489
-0.0526212	-0.033575
-0.0517775	-0.00892359
-0.0509338	0.0215048
-0.0500901	0.0547124
-0.0492464	0.0910172
-0.0484026	0.124317
-0.0475589	0.158303
-0.0467152	0.204076
-0.0458715	0.256587
-0.0450278	0.303207
-0.0441841	0.334052
-0.0433404	0.340788
-0.0424967	0.320256
-0.041653	0.286085
-0.0408093	0.249003
-0.0399656	0.204354
-0.0391219	0.148154
-0.0382781	0.0873654
-0.0374344	0.0253073
-0.0365907	-0.0441613
-0.035747	-0.127059
-0.0349033	-0.222341
-0.0340596	-0.32664
-0.0332159	-0.439219
-0.0323722	-0.558707
-0.0315285	-0.681796
-0.0306848	-0.809949
-0.0298411	-0.944734
-0.0289974	-1.08431
-0.0281536	-1.22917
-0.0273099	-1.38029
-0.0264662	-1.53654
-0.0256225	-1.69583
-0.0247788	-1.85556
-0.0239351	-2.01547
-0.0230914	-2.17808
-0.0222477	-2.34462
-0.021404	-2.51438
-0.0205603	-2.68588
-0.0197166	-2.85749
-0.0188728	-3.02884
-0.0180291	-3.20059
-0.0171854	-3.37528
-0.0163417	-3.55569
-0.015498	-3.74181
-0.0146543	-3.93149
-0.0138106	-4.11959
-0.0129669	-4.30111
-0.0121232	-4.47977
-0.0112795	-4.65881
-0.0104358	-4.83554
-0.00959205	-5.00942
-0.00874834	-5.17957
-0.00790464	-5.34434
-0.00706093	-5.50485
-0.00621722	-5.66385
-0.00537351	-5.82135
-0.0045298	-5.97444
-0.00368609	-6.12097
-0.00284238	-6.25961
-0.00199868	-6.38911
-0.00115497	-6.50877
-0.000311258	-6.61595
0.00053245	-6.7073
0.00137616	-6.7831
0.00221987	-6.84458
0.00306358	-6.88357
0.00390728	-6.88667
0.00475099	-6.85547
0.0055947	-6.79303
0.00643841	-6.69036
0.00728212	-6.54488
0.00812583	-6.34695
0.00896954	-6.08677
0.00981325	-5.8116
0.010657	-5.55435
0.0115007	-5.29518
0.0123444	-5.03494
0.0131881	-4.7829
0.0140318	-4.54042
0.0148755	-4.2901
0.0157192	-4.02772
0.0165629	-3.75532
0.0174066	-3.47336
0.0182503	-3.15765
0.019094	-2.79521
0.0199377	-2.40417
0.0207815	-1.99681
0.0216252	-1.57777
0.0224689	-1.13042
0.0233126	-0.673232
0.0241563	-0.207953
0.025	0.274218
0.0258437	0.744677
0.0266874	1.20328
0.0275311	1.64835
0.0283748	2.06928
0.0292185	2.47951
0.0300623	2.8737
0.030906	3.24168
0.0317497	3.56212
0.0325934	3.84816
0.0334371	4.12528
0.0342808	4.39106
0.0351245	4.64386
0.0359682	4.88561
0.0368119	5.1333
0.0376556	5.39035
0.0384993	5.6435
0.039343	5.89955
0.0401868	6.17507
0.0410305	6.44054
0.0418742	6.65104
0.0427179	6.80416
0.0435616	6.91297
0.0444053	6.98095
0.045249	7.01713
0.0460927	7.01742
0.0469364	6.98164
0.0477801	6.92394
0.0486238	6.84918
0.0494675	6.75924
0.0503113	6.65512
0.051155	6.53694
0.0519987	6.4085
0.0528424	6.27205
0.0536861	6.12657
0.0545298	5.97357
0.0553735	5.81702
0.0562172	5.65857
0.0570609	5.49786
0.0579046	5.33392
0.0587483	5.16564
0.0595921	4.99218
0.0604358	4.81481
0.0612795	4.63679
0.0621232	4.45825
0.0629669	4.27637
0.0638106	4.09041
0.0646543	3.90179
0.065498	3.71467
0.0663417	3.53365
0.0671854	3.35866
0.0680291	3.18688
0.0688728	3.01579
0.0697166	2.84421
0.0705603	2.673
0.071404	2.5033
0.0722477	2.33626
0.0730914	2.17291
0.0739351	2.01265
0.0747788	1.85331
0.0756225	1.69387
0.0764662	1.53653
0.0773099	1.38359
0.0781536	1.23514
0.0789974	1.09162
0.0798411	0.954166
0.0806848	0.821679
0.0815285	0.692385
0.0823722	0.566759
0.0832159	0.446433
0.0840596	0.333699
0.0849033	0.228637
0.085747	0.133468
0.0865907	0.0523506
0.0874344	-0.0199148
0.0882781	-0.0894851
0.0891219	-0.156038
0.0899656	-0.214101
0.0908093	-0.261387
0.091653	-0.304574
0.0924967	-0.341029
0.0933404	-0.355676
0.0941841	-0.343291
0.0950278	-0.310915
0.0958715	-0.265489
0.0967152	-0.218087
0.0975589	-0.181537
0.0984026	-0.150906
0.0992464	-0.114972
0.10009	-0.0790885
0.100934	-0.0457869
0.101777	-0.0179761
0.102621	0.00634627
0.103465	0.030359
0.104309	0.0479184
0.105152	0.0597718
0.105996	0.0680013
0.10684	0.0702625
0.107683	0.0648296
0.108527	0.0542025
0.109371	0.0416236
0.110215	0.021968
0.111058	0.000659025
0.111902	-0.00887396
0.112746	-0.00494133
0.113589	0.00073316
0.114433	0.00084694
0.115277	0.000182211
0.116121	-0.00374104
0.116964	-0.010476
0.117808	-0.016202
0.118652	-0.0152011
0.119495	-0.0143364
0.120339	-0.022169
0.121183	-0.0315063
0.122026	-0.0373458
0.12287	-0.0409699
0.123714	-0.0496099
0.124558	-0.0699683
0.125401	-0.0870415
0.126245	-0.0911745
0.127089	-0.0916161
0.127932	-0.0879282
0.128776	-0.0838903
0.12962	-0.0844269
0.130464	-0.0817173
0.131307	-0.0702993
0.132151	-0.0523306
0.132995	-0.0318892
0.133838	0

## Sheet: Sheet3
-0.0802706	0
-0.0794564	0.0523748
-0.0786421	0.102161
-0.0778279	0.149195
-0.0770137	0.195999
-0.0761995	0.245701
-0.0753853	0.293941
-0.0745711	0.344504
-0.0737569	0.387557
-0.0729427	0.425102
-0.0721285	0.472801
-0.0713143	0.528151
-0.0705001	0.585402
-0.0696859	0.644993
-0.0688716	0.705348
-0.0680574	0.763619
-0.0672432	0.822844
-0.066429	0.887372
-0.0656148	0.957409
-0.0648006	1.02675
-0.0639864	1.0911
-0.0631722	1.14377
-0.062358	1.1915
-0.0615438	1.23553
-0.0607296	1.2669
-0.0599154	1.2937
-0.0591011	1.31182
-0.0582869	1.31725
-0.0574727	1.32262
-0.0566585	1.32836
-0.0558443	1.33096
-0.0550301	1.33421
-0.0542159	1.3399
-0.0534017	1.34263
-0.0525875	1.34747
-0.0517733	1.36069
-0.0509591	1.38177
-0.0501449	1.4081
-0.0493306	1.43636
-0.0485164	1.45871
-0.0477022	1.4751
-0.046888	1.49498
-0.0460738	1.51144
-0.0452596	1.51752
-0.0444454	1.50879
-0.0436312	1.48327
-0.042817	1.4486
-0.0420028	1.40439
-0.0411886	1.3453
-0.0403744	1.27323
-0.0395601	1.19238
-0.0387459	1.10038
-0.0379317	0.993736
-0.0371175	0.874169
-0.0363033	0.743426
-0.0354891	0.603788
-0.0346749	0.457202
-0.0338607	0.303834
-0.0330465	0.146028
-0.0322323	-0.014577
-0.0314181	-0.179309
-0.0306039	-0.349589
-0.0297896	-0.527484
-0.0289754	-0.713378
-0.0281612	-0.903657
-0.027347	-1.09625
-0.0265328	-1.29144
-0.0257186	-1.48923
-0.0249044	-1.68953
-0.0240902	-1.89213
-0.023276	-2.09685
-0.0224618	-2.30428
-0.0216476	-2.51487
-0.0208334	-2.72887
-0.0200191	-2.94659
-0.0192049	-3.16783
-0.0183907	-3.39125
-0.0175765	-3.61556
-0.0167623	-3.84043
-0.0159481	-4.06525
-0.0151339	-4.28939
-0.0143197	-4.5128
-0.0135055	-4.73628
-0.0126913	-4.9604
-0.0118771	-5.18543
-0.0110629	-5.41257
-0.0102486	-5.64249
-0.00943444	-5.87402
-0.00862023	-6.10513
-0.00780602	-6.33477
-0.00699181	-6.56304
-0.0061776	-6.79043
-0.0053634	-7.01728
-0.00454919	-7.24365
-0.00373498	-7.46939
-0.00292077	-7.69408
-0.00210656	-7.91659
-0.00129235	-8.13572
-0.000478146	-8.35129
0.000336063	-8.56478
0.00115027	-8.77741
0.00196448	-8.98874
0.00277869	-9.19815
0.0035929	-9.40493
0.0044071	-9.60682
0.00522131	-9.801
0.00603552	-9.98777
0.00684973	-10.1692
0.00766394	-10.3454
0.00847815	-10.5144
0.00929235	-10.6736
0.0101066	-10.8212
0.0109208	-10.9548
0.011735	-11.0692
0.0125492	-11.1591
0.0133634	-11.2233
0.0141776	-11.2545
0.0149918	-11.2358
0.015806	-11.146
0.0166202	-10.9523
0.0174344	-10.5996
0.0182486	-10.057
0.0190629	-9.341
0.0198771	-8.51141
0.0206913	-7.64921
0.0215055	-6.83188
0.0223197	-6.08544
0.0231339	-5.40109
0.0239481	-4.76203
0.0247623	-4.14812
0.0255765	-3.56402
0.0263907	-3.01563
0.0272049	-2.50332
0.0280191	-2.02871
0.0288334	-1.59158
0.0296476	-1.17096
0.0304618	-0.768867
0.031276	-0.404116
0.0320902	-0.0653766
0.0329044	0.249689
0.0337186	0.527577
0.0345328	0.777649
0.035347	1.00474
0.0361612	1.21536
0.0369754	1.41438
0.0377896	1.59759
0.0386039	1.7682
0.0394181	1.93195
0.0402323	2.08968
0.0410465	2.23037
0.0418607	2.35984
0.0426749	2.48787
0.0434891	2.60394
0.0443033	2.69816
0.0451175	2.76964
0.0459317	2.81886
0.0467459	2.84664
0.0475601	2.84909
0.0483744	2.82289
0.0491886	2.77515
0.0500028	2.71494
0.050817	2.64202
0.0516312	2.55531
0.0524454	2.45734
0.0532596	2.35237
0.0540738	2.24276
0.054888	2.12887
0.0557022	2.01369
0.0565164	1.89756
0.0573306	1.77974
0.0581449	1.66135
0.0589591	1.54127
0.0597733	1.41968
0.0605875	1.3017
0.0614017	1.18911
0.0622159	1.08083
0.0630301	0.975624
0.0638443	0.873691
0.0646585	0.77741
0.0654727	0.686498
0.0662869	0.602676
0.0671011	0.528746
0.0679154	0.463011
0.0687296	0.400464
0.0695438	0.345662
0.070358	0.302986
0.0711722	0.268302
0.0719864	0.241577
0.0728006	0.221188
0.0736148	0.204791
0.074429	0.192801
0.0752432	0.182429
0.0760574	0.175245
0.0768716	0.175095
0.0776859	0.176113
0.0785001	0.171902
0.0793143	0.161538
0.0801285	0.147981
0.0809427	0.134133
0.0817569	0.120052
0.0825711	0.106469
0.0833853	0.0932279
0.0841995	0.078094
0.0850137	0.0603332
0.0858279	0.0417097
0.0866421	0.0258499
0.0874564	0.0147189
0.0882706	0

## Sheet: Sheet4
-0.0895629	0
-0.0887487	0.0798164
-0.0879345	0.156602
-0.0871203	0.234643
-0.0863061	0.301947
-0.0854919	0.359962
-0.0846777	0.421361
-0.0838635	0.491023
-0.0830492	0.563692
-0.082235	0.632843
-0.0814208	0.70859
-0.0806066	0.790831
-0.0797924	0.870859
-0.0789782	0.948513
-0.078164	1.02034
-0.0773498	1.0938
-0.0765356	1.18041
-0.0757214	1.26852
-0.0749072	1.34196
-0.074093	1.40674
-0.0732787	1.47438
-0.0724645	1.53021
-0.0716503	1.56435
-0.0708361	1.59278
-0.0700219	1.62557
-0.0692077	1.64924
-0.0683935	1.6597
-0.0675793	1.66249
-0.0667651	1.65288
-0.0659509	1.6302
-0.0651367	1.593
-0.0643225	1.54221
-0.0635082	1.48583
-0.062694	1.42348
-0.0618798	1.34943
-0.0610656	1.26737
-0.0602514	1.18108
-0.0594372	1.08658
-0.058623	0.98148
-0.0578088	0.866667
-0.0569946	0.742897
-0.0561804	0.610527
-0.0553662	0.470925
-0.054552	0.325943
-0.0537377	0.174072
-0.0529235	0.0134027
-0.0521093	-0.155349
-0.0512951	-0.331276
-0.0504809	-0.512039
-0.0496667	-0.695702
-0.0488525	-0.883294
-0.0480383	-1.07566
-0.0472241	-1.27221
-0.0464099	-1.47239
-0.0455957	-1.67578
-0.0447815	-1.88162
-0.0439672	-2.08904
-0.043153	-2.2984
-0.0423388	-2.51032
-0.0415246	-2.72464
-0.0407104	-2.941
-0.0398962	-3.15916
-0.039082	-3.38008
-0.0382678	-3.60463
-0.0374536	-3.8324
-0.0366394	-4.06215
-0.0358252	-4.29286
-0.035011	-4.52424
-0.0341967	-4.75623
-0.0333825	-4.98899
-0.0325683	-5.22274
-0.0317541	-5.45756
-0.0309399	-5.69332
-0.0301257	-5.92993
-0.0293115	-6.16703
-0.0284973	-6.40431
-0.0276831	-6.6415
-0.0268689	-6.87818
-0.0260547	-7.11407
-0.0252405	-7.34931
-0.0244262	-7.58451
-0.023612	-7.82013
-0.0227978	-8.05606
-0.0219836	-8.29187
-0.0211694	-8.5272
-0.0203552	-8.76206
-0.019541	-8.99614
-0.0187268	-9.22901
-0.0179126	-9.46043
-0.0170984	-9.69023
-0.0162842	-9.91816
-0.01547	-10.1441
-0.0146557	-10.3679
-0.0138415	-10.5896
-0.0130273	-10.8086
-0.0122131	-11.0248
-0.0113989	-11.2374
-0.0105847	-11.4456
-0.0097705	-11.649
-0.00895629	-11.8472
-0.00814208	-12.0386
-0.00732787	-12.2221
-0.00651367	-12.3966
-0.00569946	-12.5604
-0.00488525	-12.713
-0.00407104	-12.8533
-0.00325683	-12.9783
-0.00244262	-13.0835
-0.00162842	-13.1613
-0.000814208	-13.2031
0	-13.1981
0.000814208	-13.1359
0.00162842	-13.0057
0.00244262	-12.7944
0.00325683	-12.4843
0.00407104	-12.0677
0.00488525	-11.5486
0.00569946	-10.9237
0.00651367	-10.2012
0.00732787	-9.42795
0.00814208	-8.64305
0.00895629	-7.86733
0.0097705	-7.10548
0.0105847	-6.39581
0.0113989	-5.74939
0.0122131	-5.12595
0.0130273	-4.54885
0.0138415	-3.99327
0.0146557	-3.4325
0.01547	-2.90103
0.0162842	-2.35965
0.0170984	-1.83169
0.0179126	-1.35973
0.0187268	-0.911284
0.019541	-0.484596
0.0203552	-0.0465724
0.0211694	0.437759
0.0219836	0.896109
0.0227978	1.29939
0.023612	1.66253
0.0244262	1.98355
0.0252405	2.25951
0.0260547	2.46345
0.0268689	2.60574
0.0276831	2.70226
0.0284973	2.7619
0.0293115	2.78412
0.0301257	2.77447
0.0309399	2.74308
0.0317541	2.69725
0.0325683	2.63832
0.0333825	2.56896
0.0341967	2.49011
0.035011	2.40074
0.0358252	2.30354
0.0366394	2.20262
0.0374536	2.10051
0.0382678	1.99703
0.039082	1.89454
0.0398962	1.79772
0.0407104	1.70717
0.0415246	1.61993
0.0423388	1.534
0.043153	1.4504
0.0439672	1.3696
0.0447815	1.29492
0.0455957	1.23313
0.0464099	1.18239
0.0472241	1.1371
0.0480383	1.09791
0.0488525	1.07322
0.0496667	1.06768
0.0504809	1.07747
0.0512951	1.10314
0.0521093	1.14671
0.0529235	1.20527
0.0537377	1.26703
0.054552	1.32349
0.0553662	1.36803
0.0561804	1.398
0.0569946	1.41991
0.0578088	1.43317
0.058623	1.44469
0.0594372	1.45348
0.0602514	1.44238
0.0610656	1.4153
0.0618798	1.3924
0.062694	1.37591
0.0635082	1.35312
0.0643225	1.32147
0.0651367	1.28531
0.0659509	1.24342
0.0667651	1.193
0.0675793	1.1385
0.0683935	1.08822
0.0692077	1.0428
0.0700219	0.998116
0.0708361	0.953013
0.0716503	0.906237
0.0724645	0.856713
0.0732787	0.804706
0.074093	0.752281
0.0749072	0.705345
0.0757214	0.660024
0.0765356	0.613182
0.0773498	0.572372
0.078164	0.533836
0.0789782	0.489014
0.0797924	0.443086
0.0806066	0.404944
0.0814208	0.371157
0.082235	0.333743
0.0830492	0.290048
0.0838635	0.244063
0.0846777	0.198126
0.0854919	0.15387
0.0863061	0.113175
0.0871203	0.0717705
0.0879345	0.03427
0.0887487	0.0123351
0.0895629	0
